# Supplementary material for: Dataset for transcriptomic, H3K9ac and H3K9me3 profiles during cardiac regeneration
Source: Data Brief. 2022 Sep 2;45:108569. doi: 10.1016/j.dib.2022.108569 (PMC9483719; doi:10.1016/j.dib.2022.108569)
Supplement: Supplementary file 1 [file mmc1.zip]

Archive with 27 entries (27 files):
- mRNA_0dpa_rep1_R1_fastqc.html
- __MACOSX/._mRNA_0dpa_rep1_R1_fastqc.html
- mRNA_0dpa_rep2_R1_fastqc.html
- mRNA_0dpa_rep1_R2_fastqc.html
- __MACOSX/._mRNA_0dpa_rep1_R2_fastqc.html
- mRNA_0dpa_rep2_R2_fastqc.html
- mRNA_6dpa_rep1_R1_fastqc.html
- mRNA_6dpa_rep1_R2_fastqc.html
- mRNA_6dpa_rep2_R1_fastqc.html
- mRNA_6dpa_rep2_R2_fastqc.html
- mRNA_9dpa_rep1_R1_fastqc.html
- mRNA_9dpa_rep1_R2_fastqc.html
- mRNA_9dpa_rep2_R2_fastqc.html
- mRNA_9dpa_rep2_R1_fastqc.html
- H3K9ac_0dpa_R1_fastqc.html
- H3K9ac_6dpa_R1_fastqc.html
- H3K9ac_0dpa_R2_fastqc.html
- H3K9ac_9dpa_R1_fastqc.html
- H3K9ac_6dpa_R2_fastqc.html
- H3K9ac_9dpa_R2_fastqc.html
- H3K9me3_6dpa_R1_fastqc.html
- H3K9me3_0dpa_R1_fastqc.html
- H3K9me3_0dpa_R2_fastqc.html
- __MACOSX/._H3K9me3_0dpa_R2_fastqc.html
- H3K9me3_6dpa_R2_fastqc.html
- H3K9me3_9dpa_R2_fastqc.html
- H3K9me3_9dpa_R1_fastqc.html
